# Supplementary material for: Correction: Plasma Concentrations Predict Aortic Expression of Growth-Arrest-Specific Protein 6 in Patients Undergoing Coronary Artery Bypass Grafting
Source: PLoS One. 2017 Apr 24;12(4):e0175754. doi: 10.1371/journal.pone.0175754 (PMC5402953; doi:10.1371/journal.pone.0175754)
Supplement: S1 File — This file includes the supplementary data for Fig 3C. (XLSX) [file pone.0175754.s001.xlsx]

## Sheet: Sheet1
sex	age	Case No	aoβactin	aoAxl	aoGas6	aoAxlβactin	aoGas6βactin	CABGno
1	70	2393351	603.19	20.21	179.45	0.03	0.3	2
2	52	2373619	738.72	25.41	230.8	0.03	0.31	3
1	67	915933	339.28	19.18	161.86	0.06	0.48	4
1	61	1455004						2
1	69	1011395	612.66	40.92	250.33	0.07	0.41	4
1	42	2060813	557.7	49.36	292.08	0.09	0.52	3
1	56	2090321	390.84	42.4	198.8	0.11	0.51	3
2	75	2408446	370.95	54.62	299.24	0.15	0.81	3
1	66	1547133	429.21	16.73	170.55	0.04	0.4	2
1	90	2252294	419.97	22.34	216.98	0.05	0.52	3
1	72	2393450	600.21	17	235.59	0.03	0.39	2
1	64	921204	485.32	22.26	180.2	0.05	0.37	4
1	79	972075	340.6	20.48	169.65	0.06	0.5	3
1	64	2401150	97.46	21.18	169.63	0.22	1.74	4
1	70	2403754	501.11	46.46	187.25	0.09	0.37	4
1	54	2397358	515.87	49.4	163.06	0.1	0.32	3
1	61	2398367	785.42	51.14	184.76	0.07	0.24	3
1	60	2398628	663.31	43.66	181.17	0.07	0.27	4
1	87	1459454	193.69	34.36	101.03	0.18	0.52	3
